# Supplementary material for: Associations between State-Level Obesity Rates, Engagement with Food Brands on Social Media, and Hashtag Usage
Source: Int J Environ Res Public Health. 2021 Dec 3;18(23):12785. doi: 10.3390/ijerph182312785 (PMC8657578; doi:10.3390/ijerph182312785)
Supplement: Supplementary file 1 [file ijerph-18-12785-s001.zip]

Archive with 1 entries (1 files):
- ijerph-1420146-supplementary.pdf
